# Supplementary material for: Vestibular Disability/Handicap in Fibromyalgia: A Questionnaire Study
Source: J Clin Med. 2022 Jul 11;11(14):4017. doi: 10.3390/jcm11144017 (PMC9315683; doi:10.3390/jcm11144017)
Supplement: Supplementary file 1 [file jcm-11-04017-s001.zip]

Archive with 1 entries (1 files):
- jcm-1754821-supplementary.pdf
